# Supplementary material for: In Silico and In Vitro Studies of 4-Hydroxycoumarin-Based Heterocyclic Enamines as Potential Anti-Tumor Agents
Source: Molecules. 2023 Aug 2;28(15):5828. doi: 10.3390/molecules28155828 (PMC10421012; doi:10.3390/molecules28155828)
Supplement: Supplementary file 1 [file molecules-28-05828-s001.zip]

Archive with 1 entries (1 files):
- molecules-2488038-supplementary.pdf
